# Supplementary material for: Building an Antibiotic Stewardship Program: An Interactive Teaching Module for Medical Students
Source: MedEdPORTAL. 2018 Jun 26;14:10726. doi: 10.15766/mep_2374-8265.10726 (PMC6342413; doi:10.15766/mep_2374-8265.10726)
Supplement: Supplementary file 1 — A. ASP Presentation Slides.pptx B. Building an ASP Worksheet.docx C. One-Minute Paper.docx [file mep-14-10726-s001.zip]

Archive with 4 entries (4 files):
- A._ASP_Presentation_Slides.pptx
- B._Building_an_ASP_Worksheet.docx
- C._One-Minute_Paper.docx
- _Educational_Summary_Report_10726.pdf
